# Supplementary material for: Ion Torrent Genexus as a Fast and Reliable Solution for HIV-1 Drug Resistance Testing: Comparison with the GeneStudio S5 Workflow
Source: Int J Mol Sci. 2026 Jul 15;27(14):6307. doi: 10.3390/ijms27146307 (PMC13410318; doi:10.3390/ijms27146307)
Supplement: Supplementary file 1 [file ijms-27-06307-s001.zip]

Archive with 1 entries (1 files):
- ijms-4376630-supplementary.pdf
